# Supplementary material for: Inducing and Recording Acute Stress Responses on a Large Scale With the Digital Stress Test (DST): Development and Evaluation Study
Source: J Med Internet Res. 2022 Jul 15;24(7):e32280. doi: 10.2196/32280 (PMC9338415; doi:10.2196/32280)
Supplement: Multimedia Appendix 4 [file jmir_v24i7e32280_app4.xls]

## Sheet: ANOVA main effects
		Source	df	F	p	partial η²
VAS
	Stress	GROUP	(1, 282)	14.42	< .001	0.05
		TIME	(2, 564)	75.11	< .001*	0.21
		GROUP x TIME	(2, 564)	14.28	< .001	0.05
	Frustration	GROUP	(1, 282)	18.12	< .001	0.06
		TIME	(2, 564)	52.70	< .001*	0.16
		GROUP x TIME	(2, 564)	21.78	< .001	0.07
	Shame	GROUP	(1, 282)	18.96	< .001	0.06
		TIME	(2, 564)	35.21	< .001*	0.11
		GROUP x TIME	(2, 564)	17.81	< .001	0.06
	Overstrain	GROUP	(1, 282)	18.12	< .001	0.06
		TIME	(2, 564)	52.70	< .001*	0.16
		GROUP x TIME	(2, 564)	21.78	< .001	0.07
		Source	df	F	p	partial η²
PANAS
	Negative affect	GROUP	(1, 282)	5.83	.016	0.02
		TIME	(1, 282)	2.13	.150	0.01
		GROUP x TIME	(1, 282)	31.37	< .001	0.10
	Positive affect	GROUP	(1, 282)	0.73	.395	0.00
		TIME	(1, 282)	94.75	< .001	0.25
		GROUP x TIME	(1, 282)	0.43	.510	0.00

## Sheet: ANOVA posthocs
		Contrast	Time	A		B		Welch‘s t-test	dof	T	p - value	p – corr.
VAS
	Stress	GROUP	-	MC-DST = 32.79	SDC-DST = 20.27	MDST = 42.39	SDDST = 20.87	unpaired	207.15	-3.77	< .001	-
		TIME	-	MBaseline = 32.92	SDBaseline = 25.48	MIntermediate = 46.76	SDIntermediate = 26.01	paired	283.00	-8.51	< .001	< .001
		TIME	-	MIntermediate = 46.76	SDIntermediate = 26.01	MPost = 29.15	SDPost = 25.96	paired	283.00	2.35	< .001	< .001
		TIME	-	MBaseline = 32.92	SDBaseline = 25.48	MPost = 29.15	SDPost = 25.96	paired	283.00	12.53	.002	.580
		GROUP x TIME	Baseline	MC-DST = 32.84	SDC-DST = 25.87	MDST = 33.06	SDDST = 24.90	unpaired	218.99	-0.07	.944	1.000000
		GROUP x TIME	Intermediate	MC-DST = 42.35	SDC-DST = 24.60	MDST = 54.50	SDDST = 26.74	unpaired	197.85	-3.79	< .001	< .001
		GROUP x TIME	Post	MC-DST = 23.18	SDC-DST = 23.89	MDST = 39.63	SDDST = 26.23	unpaired	196.28	-5.25	< .001	< .001
	Frustration	GROUP	-	MC-DST = 25.34	SDC-DST = 21.26	MDST = 36.73	SDDST = 22.39	unpaired	203.20	-4.20	< .001	-
		TIME	-	MBaseline = 31.32	SDBaseline = 28.18	MIntermediate = 36.84	SDIntermediate = 29.70	paired	283.00	-2.98	< .001	< .001
		TIME	-	MIntermediate = 36.84	SDIntermediate = 29.70	MPost = 20.25	SDPost = 25.38	paired	283.00	6.29	< .001	< .001
		TIME	-	MBaseline = 31.32	SDBaseline = 28.18	MPost = 20.25	SDPost = 25.38	paired	283.00	11.19	< .05	.580
		GROUP x TIME	Baseline	MC-DST = 31.69	SDC-DST = 29.06	MDST = 30.68	SDDST = 26.69	unpaired	227.40	0.30	.944	1.000000
		GROUP x TIME	Intermediate	MC-DST = 29.19	SDC-DST = 25.45	MDST = 50.29	SDDST = 31.90	unpaired	176.20	-5.75	< .001	< .001
		GROUP x TIME	Post	MC-DST = 15.15	SDC-DST = 22.61	MDST = 29.21	SDDST = 27.52	unpaired	180.35	-4.41	< .001	< .001
	Shame	GROUP	-	MC-DST = 11.25	SDC-DST = 19.23	MDST = 20.23	SDDST = 26.37	unpaired	177.47	-4.11	< .001	-
		TIME	-	MBaseline = 8.15	SDBaseline = 14.98	MIntermediate = 19.35	SDIntermediate = 26.29	paired	283.00	-7.32	< .001	< .001
		TIME	-	MIntermediate = 19.35	SDIntermediate = 26.29	MPost = 16.02	SDPost = 23.22	paired	283.00	-5.82	< .001	< .001
		TIME	-	MBaseline = 8.15	SDBaseline = 14.98	MPost = 16.02	SDPost = 23.22	paired	283.00	2.48	< .05	.580
		GROUP x TIME	Baseline	MC-DST = 8.39	SDC-DST = 15.73	MDST = 7.74	SDDST = 13.61	unpaired	238.05	0.36	.944	1.000000
		GROUP x TIME	Intermediate	MC-DST = 13.73	SDC-DST = 21.31	MDST = 29.22	SDDST = 31.01	unpaired	157.73	-4.50	< .001	< .001
		GROUP x TIME	Post	MC-DST = 11.65	SDC-DST = 19.94	MDST = 23.72	SDDST = 26.48	unpaired	168.52	-4.02	< .001	< .001
	Overstrain	GROUP	-	MC-DST = 20.04	SDC-DST = 24.45	MDST = 32.65	SDDST = 28.49	unpaired	200.20	-4.83	< .001	-
		TIME	-	MBaseline = 23.96	SDBaseline = 26.65	MIntermediate = 30.19	SDIntermediate = 27.25	paired	283.00	2.68	< .001	< .001
		TIME	-	MIntermediate = 30.19	SDIntermediate = 27.25	MPost = 19.69	SDPost = 25.08	paired	283.00	7.66	< .001	< .001
		TIME	-	MBaseline = 23.96	SDBaseline = 26.65	MPost = 19.69	SDPost = 25.08	paired	283.00	-4.83	< .05	.580
		GROUP x TIME	Baseline	MC-DST = 23.86	SDC-DST = 26.94	MDST = 24.15	SDDST = 26.27	unpaired	216.68	-0.09	.944	1.000000
		GROUP x TIME	Intermediate	MC-DST = 22.45	SDC-DST = 22.98	MDST = 43.79	SDDST = 28.90	unpaired	175.72	-6.42	< .001	< .001
		GROUP x TIME	Post	MC-DST = 13.82	SDC-DST = 22.04	MDST = 30.01	SDDST = 26.83	unpaired	180.33	-5.21	< .001	< .001
		Contrast	Time	A		B		Welch‘s t-test	dof	T	p - value	p – corr.
PANAS
	Negative affect	GROUP	-	MC-DST = 1.54	SDC-DST = 0.57	MDST = 1.70	SDDST = 0.55	paired	216.89	-2.43	.016	-
		GROUP x TIME	Baseline	MC-DST = 1.58	SDC-DST = 0.58	MDST = 1.57	SDDST = 0.56	unpaired	218.59	0.13	.899	1.000000
		GROUP x TIME	Post	MC-DST = 1.49	SDC-DST = 0.64	MDST = 1.84	SDDST = 0.70	unpaired	197.94	-4.14	< .001	< .001
	Positive affect	TIME	-	MBaseline = 3.02	SDBaseline = 0.65	MPost = 3.34	SDPost = 0.76	unpaired	283.00	9.74	< .001	-
